# Supplementary material for: Zein-Based Films Containing Monolaurin/Eugenol or Essential Oils with Potential for Bioactive Packaging Application
Source: Int J Mol Sci. 2021 Dec 29;23(1):384. doi: 10.3390/ijms23010384 (PMC8745270; doi:10.3390/ijms23010384)
Supplement: Supplementary file 1 [file ijms-23-00384-s001.zip]

Archive with 1 entries (1 files):
- ijms-1511233-supplementary.pdf
